# Supplementary material for: Schizophrenia-associated dysbindin modulates axonal mitochondrial movement in cooperation with p150glued
Source: Mol Brain. 2021 Jan 18;14:14. doi: 10.1186/s13041-020-00720-3 (PMC7814725; doi:10.1186/s13041-020-00720-3)
Supplement: Supplementary file 5 — Additional file 5: Raw data - quantified numerical data. [file 13041_2020_720_MOESM5_ESM.xlsx]

## Sheet: Fig 1b
	Figure 1b. Mitochondrial motility (Sandy)
	Proximal axon					Distal axon
	WT	Sandy	Sandy + mDysbindin			WT	Sandy	Sandy + mDysbindin
1	35	30.7692	28.5714			50	22.2222	55.5556
2	30.7692	9.09091	20			47.0588	50	54.5455
3	28.5714	26.3158	16.6667			55.5556	42.8571	65
4	38.4615	5.88235	25			59.2593	22.2222	80
5	38.4615	31.25	40			70	0	69.2308
6	25	15.3846	50			52.3809	30.7692	58.3333
7	43.75	16.6667	36			61.5385	55.5556	64
8	33.3333	0	37.5			57.1429	72.7273	68.421
9	33.3333	35.7143	33.3333			83.3333	25	52.6316
10		33.3333	36.3636			63.6364	28.5714	57.8947
11		38.4615	25			75	26.6667	72.7273
12		0	44.4444			36.3636	94.1176	87.5
13		22.2222				60	12.5	50
14		20				63.6364	77.7778	7.14286
15		14.2857				78.5714	46.6667	64.2857
16							25	46.6667
17							28.5714	70

## Sheet: Fig 1c
	Figure 1c. Mitochondrial movements - direction (Sandy)
	Proximal axon									Distal axon
	Anterograde				Retrograde					Anterograde				Retrograde
	WT	Sandy	Sandy + mDysbindin		WT	Sandy	Sandy + mDysbindin			WT	Sandy	Sandy + mDysbindin		WT	Sandy	Sandy + mDysbindin
1	30	15.3846	28.5714		5	15.3846	0			12.5	0	44.4444		37.5	22.2222	11.1111
2	23.0769	9.09091	0		7.69231	0	20			29.4118	25	36.3636		17.6471	25	18.1818
3	14.2857	5.26316	16.6667		14.2857	21.0526	0			38.8889	0	30		16.6667	42.8571	35
4	23.0769	5.88235	15		15.3846	0	10			33.3333	11.1111	40		25.9259	11.1111	40
5	23.0769	12.5	10		15.3846	18.75	30			40	0	53.8462		30	0	15.3846
6	16.6667	7.69231	10		8.33333	7.69231	40			23.8095	7.69231	33.3333		28.5714	23.0769	25
7	18.75	8.33333	20		25	8.33333	16			15.3846	22.2222	44		46.1538	33.3333	20
8	16.6667	0	25		16.6667	0	12.5			28.5714	36.3636	26.3158		28.5714	36.3636	42.1053
9	26.6667	21.4286	25		6.66667	14.2857	8.33333			50	16.6667	31.5789		33.3333	8.33333	21.0526
10		6.66667	9.09091			26.6667	27.2727			27.2727	21.4286	42.1053		36.3636	7.14286	15.7895
11		23.0769	18.75			15.3846	6.25			45	6.66667	45.4545		30	20	27.2727
12		0	22.2222			0	22.2222			18.1818	58.8235	37.5		18.1818	35.2941	50
13		11.1111				11.1111				10	0	21.4286		50	12.5	28.5714
14		6.66667				13.3333				45.4545	55.5556	0		18.1818	22.2222	7.14286
15		0				14.2857				35.7143	13.3333	42.8571		42.8571	33.3333	21.4286
16											12.5	26.6667			12.5	20
17											14.2857	30			14.2857	40

## Sheet: Fig 1d
	Figure 1d. Mitochondrial density (Sandy)
	Proximal axon					Distal axon
	WT	Sandy	Sandy + mDysbindin			WT	Sandy	Sandy + mDysbindin
1	20	13	14			16	6	6
2	13	11	10			11.3333	5.33333	7.33333
3	14	19	18			12	4.66667	13.3333
4	13	17	20			18	6	10
5	13	16	10			13.3333	2.66667	8.66667
6	12	13	10			14	8.66667	8
7	16	12	25			8.66667	12	16.6667
8	12	8	8			9.33333	7.33333	12.6667
9	15	14	12			8	8	12.6667
10		15	11			14.6667	9.33333	12.6667
11		13	16			13.3333	10	7.33333
12		11	18			7.33333	11.3333	10.6667
13		9				6.66667	5.33333	9.33333
14		15				7.33333	6	9.33333
15		7				9.33333	10	9.33333
16							5.33333	10
17							4.66667	13.3333

## Sheet: Fig 2f
	Figure 2f. Microtubule co-sedimentation - p150glued (Sandy)
	WT	Sandy
1	1.49214	0.600263
2	0.724336	0.430949
3	0.783526	0.558743
4	1.00032	0.747775
5	0.889356	0.880504
6	1.11033	0.830463

## Sheet: Fig 2g
	Figure 2g. Microtubule co-sedimentation - Dynein IC (Sandy)
	WT	Sandy
1	1.83651	0.681257
2	0.541967	0.895322
3	0.621526	0.433529
4	1.38349	1.0061
5	0.742213	0.853349
6	0.874298	0.725584

## Sheet: Fig 2i
	Figure 2i. Co-IP - p150glued/Dynein IC (Dysbindin OE)
	CTL	Dysbindin
1	1.0611	1.47698
2	0.409627	1.93605
3	1.12786	1.59442
4	1.40141	1.46742

## Sheet: Fig 2k
	Figure 2k. Co-IP - p150glued/Dynamitin (Dysbindin OE)
	CTL	Dysbindin
1	1.23814	1.85336
2	0.761864	0.976006
3	1	2.34163
4	1.09241	1.70659
5	0.907592	1.55202

## Sheet: Fig 3b
	Figure 3b. Mitochondrial motility - proximal axon (double KD)
	CTL shRNA	p150glued shRNA	Dysbindin shRNA	p150glued shRNA + Dysbindin shRNA
1	23.8095	31.25	25	17.3913
2	38.2353	9.52381	14.2857	7.69231
3	35.7143	36.3636	12.5	20
4	40	34.4828	17.8571	40
5	25	30.4348	16.6667	14.2857
6	30.4348	22.5806	22.2222	31.8182
7	18.1818	20	36	26.9231
8	23.0769	21.4286	23.0769	8.33333
9	20	40	16.6667	10
10	30.7692	31.0345	28	18.1818
11	48.2759	33.3333	11.7647	30.4348
12	28.5714	34.1463	19.0476	15.3846
13	45.1613	31.8182	16.6667	15.3846
14	45.8333	15.3846	12.5	28.5714
15	33.3333	25		10
16	41.6667	37.5		11.7647
17	33.3333	25.9259		26.9231
18	30	18.1818		31.5789
19	33.3333	15.7895		11.1111
20	30	15.7895		33.3333
21	43.75	18.4211		28.5714
22	48.2759	11.7647		30.4348
23	18.1818	30		24
24	35	12.5		10
25	33.3333	15
26	20.8333	23.0769
27	30.7692	34.8837
28	14.2857	26.9231
29	29.1667	25
30	16.6667	20
31	30.7692	20
32	36	41.4634
33		12.5

## Sheet: Fig 3c
	Figure 3c. Mitochondrial density - distal axon (double KD)
	CTL shRNA	p150glued shRNA	Dysbindin shRNA	p150glued shRNA + Dysbindin shRNA
1	8	9.33333	5	7.33333
2	6	6.66667	6	8.66667
3	10.6667	10.6667	5	8
4	8.66667	7.33333	10	4.66667
5	12.6667	6	6	10
6	10.6667	5.33333	5	8
7	10	5.33333	4	4.66667
8	13.3333	10	6	8.66667
9	9.33333	5.33333	3	6
10	11.3333	8		5.33333
11	10.6667	9.33333		4.66667
12	10	6.66667		8.66667
13	6.66667			8
14	10.6667			4
15	8.66667			6.66667
16	6.66667			8.66667
17	10			1
18	9
19	8
20	9
21	9
22	7
23	9
24	12
25	8
26	11

## Sheet: Fig 3e
	Figure 3e. Mitochondrial motility - proximal axon (p150glued shRNA + mDysbindin)
	CTL shRNA	p150glued shRNA	mDysbindin	p150glued shRNA + mDysbindin
1	30	37.931	39.2857	23.5294
2	31.8182	0	31.25	27.7778
3	35	15.3846	44.1176	31.0345
4	22.2222	11.1111	37.037	5.55556
5	28.5714	31.25	41.1765	33.3333
6	23.8095	5.88235	48.3871	10
7	33.3333	34.1463	48.1482	6.25
8	42.3077	31.8182	50	9.52381
9	27.7778	15.3846	20	25
10	37.5	25	27.2727	29.4118
11	30.7692	37.5	37.5	14.2857
12	48.2759	25.9259	40	28.5714
13	28.5714	18.1818	35	6.25
14	45.1613	15.7895	44.8276	21.7391
15	45.8333	15.7895	51.7241	34.6154
16	33.3333	18.4211	42.1053	34.4828
17	41.6667	11.7647	41.1765	30.7692
18	33.3333	30	29.1667	26.9231
19	30	12.5	37.5	30
20	33.3333	15	33.3333	30
21	30	42.3077	34.4828	31.0345
22	43.75	23.0769	59.375	25.8065
23	48.2759	34.8837	34.7826	28.125
24	18.1818	26.9231	25	32
25	35	25	54.5455	40
26	33.3333	45	40.7407	30.303
27	10.5263	20	33.3333	22.2222
28	20.8333	20	24	27.5862
29	30.7692	41.4634	58.3333	17.6471
30	14.2857	12.5	47.0588	15.7895
31	29.1667		43.3333	30.7692
32	16.6667		33.3333	40.625
33	30.7692			17.6471
34	36

[truncated: 27 more sheets: Fig 3f, Fig 3j, Fig 4b, Fig 4c, Fig 4d, Fig 4e, Fig S1a, Fig S1b, Fig S1c, Fig S1d, Fig S1e, Fig S1f, Fig S1g, Fig S1h, Fig S2d, Fig S2f, Fig S3a, Fig S3b, Fig S3c, Fig S3d …]
